# Supplementary material for: Transversal Competencies in Operating Room Nurses: A Hierarchical Task Analysis
Source: Nurs Rep. 2025 Jun 3;15(6):200. doi: 10.3390/nursrep15060200 (PMC12196087; doi:10.3390/nursrep15060200)
Supplement: Supplementary file 1 [file nursrep-15-00200-s001.zip]

Archive with 1 entries (1 files):
- nursrep-3653120-supplementary.pdf
